# Supplementary material for: Promising approach to reducing Malaria transmission by ivermectin: Sporontocidal effect against Plasmodium vivax in the South American vectors Anopheles aquasalis and Anopheles darlingi
Source: PLoS Negl Trop Dis. 2018 Feb 14;12(2):e0006221. doi: 10.1371/journal.pntd.0006221 (PMC5828505; doi:10.1371/journal.pntd.0006221)
Supplement: S1 Dataset — (XLSX) [file pntd.0006221.s002.xlsx]

## Sheet: Fig. 1 IVM powder An. aqu
	TREATMENT GROUP		CONTROLE											TREATMENT GROUP		5 ng/ml											TREATMENT GROUP		10ng/ml											TREATMENT GROUP		20ng/ml
	REPLICATES		PATIENT 1	PATIENT 2	PATIENT 3	PATIENT 4	PATIENT 5	PATIENT 6	PATIENT 7	TOTAL	MEAN	DSv		REPLICATES		PATIENT 1	PATIENT 2	PATIENT 3	PATIENT 4	PATIENT 5	PATIENT 6	PATIENT 7	TOTAL	MEAN	Dsv		REPLICATES		PATIENT 1	PATIENT 2	PATIENT 3	PATIENT 4	PATIENT 5	PATIENT 6	PATIENT 7	TOTAL	MEAN	DSV		REPLICATES		PATIENT 1	PATIENT 2	PATIENT 3	PATIENT 4	PATIENT 5	PATIENT 6	TOTAL	MEAN
	EXPERIMENTAL GROUP		Controle	Controle	Controle	Controle	Controle	Controle	Controle	Controle	Controle			EXPERIMENTAL GROUP		Controle	Controle	Controle	Controle	Controle	Controle	Controle	Controle	Controle			EXPERIMENTAL GROUP		Controle	Controle	Controle	Controle	Controle	Controle	Controle	Controle	Controle			EXPERIMENTAL GROUP		Controle	Controle	Controle	Controle	Controle	Controle	Controle	Controle
	Mosquitos (n)	Fed	21	12	55	35	55	32	30	240	34.2857			Mosquitos (n)	Fed	36	39	99	80	55	68	60	437	62.4286			Mosquitos (n)	Fed	29	87	101	53	78	8	27	383	54.7143			Mosquitos (n)	Fed	36	13	21	40	67	46	223	37.1667
		Dissected	8	7	19	28	36	19	17	134	19.1429				Dissected	15	22	50	32	13	13	15	160	22.8571				Dissected	25	33	42	36	21	5	9	171	24.4286				Dissected	8	6	10	12	20	12	68	11.3333
		Infected	3	3	8	13	18	11	10	66	9.42857				Infected	5	12	23	14	5	4	7	70	10				Infected	6	9	17	11	6	2	3	54	7.71429				Infected	3	2	4	3	6	3	21	3.5
	Infection rate	Infected/Dissected	37.5	42.8571	42.1053	46.4286	50	57.8947	58.8235	335.609	47.9442	7.49237		Infection rate	Infected/Dissected	33.3333	54.5455	46	43.75	38.4615	30.7692	46.6667	293.526	41.9323	7.67146		Infection rate	Infected/Dissected	24	27.2727	40.4762	30.5556	28.5714	40	33.3333	224.209	32.0299	5.82857		Infection rate	Infected/Dissected	37.5	33.3333	40	25	30	25	190.833	31.8056
	Mortality rate	Dissected/Fed	61.9048	41.6667	65.4545	20	34.5455	40.625	43.3333	307.53	43.9328	14.4594		Mortality rate	Dissected/Fed	58.3333	43.5897	49.4949	60	76.3636	80.8824	75	443.664	63.3806	13.2626		Mortality rate	Dissected/Fed	13.7931	62.069	58.4158	32.0755	73.0769	37.5	66.6667	343.597	49.0853	20.0336		Mortality rate	Dissected/Fed	77.7778	53.8462	52.381	70	70.1493	73.913	398.067	66.3445
	Number of mosquitos with 0 oocysts	Dissected - Infected	5	4	11	15	18	8	7	68	9.71429			Number of mosquitos with 0 oocysts	Dissected - Infected	10	10	27	18	8	9	8	90	12.8571			Number of mosquitos with 0 oocysts	Dissected - Infected	19	24	25	25	15	3	6	117	16.7143			Number of mosquitos with 0 oocysts	Dissected - Infected	5	4	6	9	14	9	47	7.83333
	Minimun		0	0	0	0	0	0	0	0	0			Minimun		0	0	0	0	0	0	0	0	0			Minimun		0	0	0	0	0	0	0	0	0			Minimun		0	0	0	0	0	0	0	0
	Maximun		3	145	250	240	70	38	9	250	125.625			Maximun		146	34	57	34	67	23	27	146	66.75			Maximun		25	8	81	24	23	71	32	81	43.125			Maximun		4	22	56	3	43	42	56	32.2857
	Median		0	0	0	0	0.5	2	1	3.5	0			Median		0	2	0	0	0	0	0	2	0			Median		0	0	0	0	0	0	0	0	0			Median		0	0	0	0	0	0	0	0
	Mean		0.75	23	40.4737	21.3571	8.02778	13.3158	1.88235	108.807	15.7313	12.9716		Mean		12.9333	4.68182	8.26	4.6875	8.69231	2.46154	6.13333	47.8498	6.83569	3.19681		Mean		1.56	1.0303	12.1667	2.05556	3	17.4	4	41.2125	5.8875	5.866		Mean		0.75	4.83333	6.8	0.666667	5.3	7.58333	25.9333	4.32222
	Inhibition													Inhibition													Inhibition													Inhibition
		Midgut (n)													Midgut (n)													Midgut (n)													Midgut (n)
		1	0	0	0	0	0	0	0						1	0	0	0	0	0	0	0						1	0	0	0	0	0	0	0						1	0	0	0	0	0	0
		2	0	0	0	0	0	0	0						2	0	0	0	0	0	0	0						2	0	0	0	0	0	0	0						2	0	0	0	0	0	0
		3	0	0	0	0	0	0	0						3	0	0	0	0	0	0	0						3	0	0	0	0	0	0	0						3	0	0	0	0	0	0
		4	0	0	0	0	0	0	0						4	0	0	0	0	0	0	0						4	0	0	0	0	0	16	0						4	0	0	0	0	0	0
		5	0	4	0	0	0	0	0						5	0	0	0	0	0	0	0						5	0	0	0	0	0	71	0						5	0	22	0	0	0	0
		6	1	12	0	0	0	0	0						6	0	0	0	0	0	0	0						6	0	0	0	0	0		0						6	1	7	0	0	0	0
		7	2	145	0	0	0	0	0						7	0	0	0	0	0	0	0						7	0	0	0	0	0		3						7	1		4	0	0	0
		8	3		0	0	0	0	2						8	0	0	0	0	0	0	0						8	0	0	0	0	0		1						8	4		2	0	0	0
		9			0	0	0	34	4						9	0	0	0	0	3	0	24						9	0	0	0	0	0		32						9			56	0	0	0
		10			0	0	0	20	6						10	0	0	0	0	15	3	7						10	0	0	0	0	0								10			6	2	0	9
		11			0	0	0	34	9						11	1	3	0	0	23	23	2						11	0	0	0	0	0								11				3	0	40
		12			56	0	0	27	1						12	25	5	0	0	5	4	4						12	0	0	0	0	0								12				3	0	42
		13			200	0	0	3	3						13	2	6	0	0	67	2	27						13	0	0	0	0	0								13					0
		14			19	0	0	38	1						14	146	27	0	0			13						14	0	0	0	0	0								14					0
		15			200	0	0	2	2						15	20	34	0	0			15						15	0	0	0	0	0								15					16
		16			10	12	0	26	1						16		6	0	0									16	0	0	0	0	14								16					2
		17			30	240	0	30	3						17		9	0	0									17	0	0	0	0	23								17					43
		18			250	3	0	1							18		3	0	0									18	0	0	0	0	2								18					32
		19			4	149	2	38							19		3	0	3									19	0	0	0	0	16								19					11
		20				130	3								20		2	0	5									20	7	0	0	0	1								20					2
		21				20	20								21		2	0	12									21	1	0	0	0	7								21
		22				2	10								22		3	0	11									22	1	0	0	0									22
		23				2	3								23			0	6									23	2	0	0	0									23
		24				12	4								24			0	5									24	25	0	0	0									24
		25				9	6								25			0	23									25	3	1	0	0									25
		26				6	1								26			0	4									26		1	2	15									26
		27				11	30								27			0	3									27		3	2	3									27
		28				2	70								28			12	34									28		8	81	2									28
		29					2								29			5	12									29		3	65	2									29
		30					2								30			6	5									30		8	50	24									30
		31					1								31			21	23									31		1	8	1									31
		32					35								32			3	4									32		5	40	2									32
		33					24								33			5										33		4	22	11									33
		34					14								34			15										34			4	4									34
		35					34								35			25										35			27	3									35
		36					28								36			35										36			8	7									36
		37													37			41										37			33										37
		38													38			3										38			45										38
		39													39			1										39			20										39
		40													40			17										40			27										40
		41													41			23										41			70										41
		42													42			21										42			7										42
		43													43			27										43													43
		44													44			34										44													44
		45													45			2										45													45
		46													46			1										46													46
		47													47			34										47													47
		48													48			57										48													48
		49													49			23										49													49
		50													50			2										50													50
		51													51													51													51
		52													52													52													52
		53													53													53													53
		54													54													54													54
		55													55													55													55
		56													56													56													56
		57													57													57													57
		58													58													58													58
		59													59													59													59
		60													60													60													60
		61													61													61													61
		62													62													62													62
		63													63													63													63
		64													64													64													64
		65													65													65													65
		66													66													66													66
		67													67													67													67
		68													68													68													68
		69													69													69													69
		70													70													70													70
		71													71													71													71
		72													72													72													72
		73													73													73													73
		74													74													74													74
		75													75													75													75
		76													76													76													76
		77													77													77													77
		78													78													78													78
		79													79													79													79
		80													80													80													80
		81													81													81													81
		82													82													82													82
		83													83													83													83
		84													84													84													84
		85													85													85													85
		86													86													86													86
		87													87													87													87
		88													88													88													88
		89													89													89													89
		90													90													90													90
		91													91													91													91
		92													92													92													92
		93													93													93													93
		94													94													94													94
		95													95													95													95
		96													96													96													96
		97													97													97													97
		98													98													98													98
		99													99													99													99
		100													100													100													100
		101													101													101													101
		102													102													102													102
		103													103													103													103
		104													104													104													104
		105													105													105													105
		106													106													106													106
		107													107													107													107
		108													108													108													108
		109													109													109													109
		110													110													110													110
		111													111													111													111
		112													112													112													112
		113													113													113													113
		114													114													114													114
		115													115													115													115
		116													116													116													116
		117													117													117													117
		118													118													118													118
		119													119													119													119
		120													120													120													120
		121													121													121													121
		122													122													122													122
		123													123													123													123
		124													124													124													124
		125													125													125													125
		126													126													126													126
		127													127													127													127
		128													128													128													128
		129													129													129													129
		130													130													130													130
		131													131													131													131
		132													132													132													132
		133													133													133													133
		134													134													134													134
		135													135													135													135
		136													136													136													136
		137													137													137													137
		138													138													138													138
		139													139													139													139
		140													140													140													140
		141													141													141													141
		142													142													142													142
		143													143													143													143
		144													144													144													144
		145													145													145													145
		146													146													146													146
		147													147													147													147
		148													148													148													148
		149													149													149													149
		150													150													150													150
		151													151													151													151
		152													152													152													152
		153													153													153													153
		154													154													154													154
		155													155													155													155
		156													156													156													156
		157													157													157													157
		158													158													158													158
		159													159													159													159
		160													160													160													160
		161													161													161													161
		162													162													162													162
		163													163													163													163
		164													164													164													164
		165													165													165													165
		166													166													166													166
		167													167													167													167
		168													168													168													168
		169													169													169													169
		170													170													170													170
		171													171													171													171
		172													172													172													172
		173													173													173													173
		174													174													174													174
		175													175													175													175
		176													176													176													176
		177													177													177													177
		178													178													178													178
		179													179													179													179
		180													180													180													180
		181													181													181													181
		182													182													182													182
		183													183													183													183
		184													184													184													184
		185													185													185													185
		186													186													186													186
		187													187													187													187
		188													188													188													188
		189													189													189													189
		190													190													190													190
		191													191													191													191
		192													192													192													192
		193													193													193													193
		194													194													194													194
		195													195													195													195
		196													196													196													196
		197													197													197													197
		198													198													198													198
		199													199													199													199
		200													200													200													200
		201													201													201													201
		202													202													202													202
		203													203													203													203
		204													204													204													204
		205													205													205													205
[truncated: 13 more columns]

## Sheet: Fig. 2. IVM Plasm An. aqu
TREATMENT GROUP		CONTROLE														TREATMENT GROUP		PLASMA 4H														TREATMENT GROUP		PLASMA 1D											TREATMENT GROUP		PLASMA 5D
REPLICATES		PATIENT 1	PATIENT 2	PATIENT 3	PATIENT 4	PATIENT 5	PATIENT 6	PATIENT 7	PATIENT 8	PATIENT 9	PATIENT 10	TOTAL	MEAN	dsv		REPLICATES		PATIENT 1	PATIENT 2	PATIENT 3	PATIENT 4	PATIENT 5	PATIENT 6	PATIENT 7	PATIENT 8	PATIENT 9	PATIENT 10	TOTAL	MEAN	dsv		REPLICATES		PATIENT 1	PATIENT 2	PATIENT 3	PATIENT 4	PATIENT 5	PATIENT 6	TOTAL	MEAN	dsv			REPLICATES		PATIENT 1	PATIENT 2	PATIENT 3
Mosquitos (n)	Fed	54	63	60	54	29	67	59	81	52	56	575	57.5			Mosquitos (n)	Fed	85	89	76	95	97	124	75	66	56	150	913	91.3			Mosquitos (n)	Fed	74	62	47	27	20	22	252	42				Mosquitos (n)	Fed	75	45	15
	Dissected	45	40	40	45	27	47	29	74	45	56	448	44.8				Dissected	15	14	11	8	26	17	14	13	5	109	232	23.2				Dissected	37	18	20	10	7	10	102	17					Dissected	51	25	7
	Infected	32	29	29	32	23	30	20	51	36	39	321	32.1				Infected	0	0	2	1	3	1	0	2	0	16	25	2.5				Infected	9	5	8	4	2	5	33	5.5					Infected	25	12	3
Infection rate	Infected/Dissected	71.1111	72.5	72.5	71.1111	85.1852	63.8298	68.9655	68.9189	80	69.6429	723.764	72.3764	6.05091		Infection rate	Infected/Dissected	0	0	18.1818	12.5	11.5385	5.88235	0	15.3846	0	14.6789	78.1661	7.81661	7.0408		Infection rate	Infected/Dissected	24.3243	27.7778	40	40	28.5714	50	210.674	35.1123	8.96643			Infection rate	Infected/Dissected	49.0196	48	42.8571
Mortality rate	Dissected/Fed	16.6667	36.5079	33.3333	16.6667	6.89655	29.8507	50.8475	8.64198	13.4615	0	212.873	21.2873	15.8044		Mortality rate	Dissected/Fed	82.3529	84.2697	85.5263	91.5789	73.1959	86.2903	81.3333	80.303	91.0714	27.3333	783.255	78.3255	17.7325		Mortality rate	Dissected/Fed	50	70.9677	57.4468	62.963	65	54.5455	360.923	60.1538	6.95461			Mortality rate	Dissected/Fed	32	44.4444	53.3333
Number of mosquitos with 0 oocysts	Dissected - Infected	13	11	11	13	4	17	9	23	9	17	127	12.7			Number of mosquitos with 0 oocysts	Dissected - Infected	15	14	9	7	23	16	14	11	5	93	207	20.7			Number of mosquitos with 0 oocysts	Dissected - Infected	28	13	12	6	5	5	69	11.5				Number of mosquitos with 0 oocysts	Dissected - Infected	26	13	4
Minimun		0	0	0	0	0	0	0	0	0	0	0	0			Minimun		0	0	0	0	0	0	0	0	0	0	0	0			Minimun		0	0	0	0	0	0		0				Minimun		0	0	0
Maximun		24	56	56	24	150	50	202	250	137	148	250	122.455			Maximun		0	0	2	1	3	1	0	2	0	200	209	20.9			Maximun		25	8	153	70	3	24	283	47.1667				Maximun		56	21	9
Median		2	8	8	2	36	2	14	14	10	5	6	9.72727			Median		0	0	0	0	0	0	0	0	0	0	0	0			Median		0	0	0	0	0	0.5	0.5	0				Median		0	0	0
Mean		5.8	15.1	15.1	5.8	40.2222	4.38298	34.7931	34.3108	23.4222	18.0714	197.003	19.7003	13.0907		Mean		0	0	0.272727	0.125	0.269231	0.0588235	0	0.230769	0	6.88073	7.83728	0.783728	2.03522		Mean		1.18919	1.38889	27.65	16.2	0.714286	4	51.1424	8.52373	10.0904			Mean		3.90196	4.24	3
Inhibition																Inhibition		100	100	100	100	100	100	100	100	100	100	1000	100			Inhibition		100	100	100	100	100	75	575	95.8333				Inhibition
	Midgut (n)																Midgut (n)																Midgut (n)													Midgut (n)
	1	0	0	0	0	0	0	0	0	0	0						1	0	0	0	0	0	0	0	0	0	0						1	0	0	0	0	0	0							1	0	0	0
	2	0	0	0	0	0	0	0	0	0	0						2	0	0	0	0	0	0	0	0	0	0						2	0	0	0	0	0	0							2	0	0	0
	3	0	0	0	0	0	0	0	0	0	0						3	0	0	0	0	0	0	0	0	0	0						3	0	0	0	0	0	0							3	0	0	0
	4	0	0	0	0	0	0	0	0	0	0						4	0	0	0	0	0	0	0	0	0	0						4	0	0	0	0	0	0							4	0	0	0
	5	0	0	0	0	5	0	0	0	0	0						5	0	0	0	0	0	0	0	0	0	0						5	0	0	0	0	0	0							5	0	0	9
	6	0	0	0	0	6	0	0	0	0	0						6	0	0	0	0	0	0	0	0		0						6	0	0	0	0	3	2							6	0	0	4
	7	0	0	0	0	9	0	0	0	0	0						7	0	0	0	0	0	0	0	0		0						7	0	0	0	45	2	24							7	0	0	8
	8	0	0	0	0	14	0	0	0	0	0						8	0	0	0	1	0	0	0	0		0						8	0	0	0	20		1							8	0	0
	9	0	0	0	0	15	0	0	0	0	0						9	0	0	0		0	0	0	0		0						9	0	0	0	27		2							9	0	0
	10	0	0	0	0	19	0	4	0	2	0						10	0	0	1		0	0	0	0		0						10	0	0	0	70		11							10	0	0
	11	0	0	0	0	19	0	7	0	2	0						11	0	0	2		0	0	0	0		0						11	0	0	0										11	0	0
	12	0	1	1	0	32	0	8	0	77	0						12	0	0			0	0	0	2		0						12	0	0	0										12	0	0
	13	0	2	2	0	35	0	11	0	10	0						13	0	0			0	0	0	1		0						13	0	0	4										13	0	0
	14	1	2	2	1	36	0	13	0	10	0						14	0	0			0	0	0			0						14	0	8	153										14	0	3
	15	1	3	3	1	38	0	14	0	3	0						15	0				0	0				0						15	0	3	152										15	0	3
	16	1	3	3	1	39	0	15	0	8	0						16					0	0				0						16	0	8	81										16	0	4
	17	2	4	4	2	43	0	17	0	9	0						17					0	1				0						17	0	1	65										17	0	5
	18	2	5	5	2	43	1	18	0	34	9						18					0					0						18	0	5	50										18	0	19
	19	2	6	6	2	56	1	22	0	40	12						19					0					0						19	0		8										19	0	20
	20	2	7	7	2	60	1	37	0	37	4						20					0					0						20	0		40										20	0	13
	21	2	9	9	2	62	1	45	0	38	5						21					0					0						21	0												21	0	12
	22	2	9	9	2	63	2	48	0	40	5						22					0					0						22	0												22	0	1
	23	2	12	12	2	72	2	59	0	10	7						23					0					0						23	0												23	0	2
	24	3	14	14	3	77	2	65	4	48	6						24					3					0						24	0												24	0	3
	25	3	15	15	3	78	2	72	4	34	6						25					2					0						25	0												25	0	21
	26	4	16	16	4	115	2	77	5	28	11						26					2					0						26	0												26	0
	27	4	20	20	4	150	2	115	5	7	4						27										0						27	0												27	1
	28	5	24	24	5		3	160	6	5	6						28										0						28	0												28	1
	29	5	26	26	5		3	202	7	2	3						29										0						29	7												29	2
	30	6	27	27	6		3		7	90	5						30										0						30	1												30	3
	31	6	28	28	6		4		10	137	64						31										0						31	1												31	5
	32	6	34	34	6		4		10	13	148						32										0						32	2												32	3
	33	8	34	34	8		4		10	60	2						33										0						33	25												33	12
	34	9	34	34	9		5		10	10	5						34										0						34	3												34	11
	35	9	35	35	9		5		12	6	89						35										0						35	1												35	7
	36	12	38	38	12		6		13	96	42						36										0						36	1												36	5
	37	12	42	42	12		6		13	9	10						37										0						37	3												37	4
	38	12	45	45	12		6		15	2	6						38										0						38													38	1
	39	12	53	53	12		7		15	12	16						39										0						39													39	1
	40	18	56	56	18		8		15	48	6						40										0						40													40	1
	41	20			20		8		18	28	5						41										0						41													41	13
	42	21			21		10		19	26	20						42										0						42													42	6
	43	22			22		12		19	4	5						43										0						43													43	8
	44	23			23		12		25	40	15						44										0						44													44	4
	45	24			24		17		26	29	18						45										0						45													45	13
	46						17		26		5						46										0						46													46	2
	47						50		29		6						47										0						47													47	56
	48								31		5						48										0						48													48	12
	49								32		6						49										0						49													49	23
	50								32		14						50										0						50													50	1
	51								38		113						51										0						51													51	4
	52								39		120						52										0						52													52
	53								41		29						53										0						53													53
	54								42		8						54										0						54													54
	55								44		56						55										0						55													55
	56								45		116						56										0						56													56
	57								45								57										0						57													57
	58								52								58										0						58													58
	59								55								59										0						59													59
	60								56								60										0						60													60
	61								63								61										0						61													61
	62								65								62										0						62													62
	63								73								63										0						63													63
	64								83								64										0						64													64
	65								85								65										0						65													65
	66								86								66										0						66													66
	67								107								67										0						67													67
	68								110								68										0						68													68
	69								120								69										0						69													69
	70								135								70										0						70													70
	71								141								71										0						71													71
	72								166								72										0						72													72
	73								180								73										0						73													73
	74								250								74										0						74													74
	75																75										0						75													75
	76																76										0						76													76
	77																77										0						77													77
	78																78										0						78													78
	79																79										0						79													79
	80																80										0						80													80
	81																81										0						81													81
	82																82										0						82													82
	83																83										0						83													83
	84																84										0						84													84
	85																85										0						85													85
	86																86										0						86													86
	87																87										0						87													87
	88																88										0						88													88
	89																89										0						89													89
	90																90										0						90													90
	91																91										0						91													91
	92																92										0						92													92
	93																93										0						93													93
	94																94										120						94													94
	95																95										23						95													95
	96																96										3						96													96
	97																97										8						97													97
	98																98										49						98													98
	99																99										8						99													99
	100																100										62						100													100
	101																101										2						101													101
	102																102										19						102													102
	103																103										3						103													103
	104																104										35						104													104
	105																105										200						105													105
	106																106										14						106													106
	107																107										4						107													107
	108																108										20						108													108
	109																109										180						109													109
	110																110																110													110
	111																111																111													111
	112																112																112													112
	113																113																113													113
	114																114																114													114
	115																115																115													115
	116																116																116													116
	117																117																117													117
	118																118																118													118
	119																119																119													119
	120																120																120													120
	121																121																121													121
	122																122																122													122
	123																123																123													123
	124																124																124													124
	125																125																125													125
	126																126																126													126
	127																127																127													127
	128																128																128													128
	129																129																129													129
	130																130																130													130
	131																131																131													131
	132																132																132													132
	133																133																133													133
	134																134																134													134
	135																135																135													135
	136																136																136													136
	137																137																137													137
	138																138																138													138
	139																139																139													139
	140																140																140													140
	141																141																141													141
	142																142																142													142
	143																143																143													143
	144																144																144													144
	145																145																145													145
	146																146																146													146
	147																147																147													147
	148																148																148													148
	149																149																149													149
	150																150																150													150
	151																151																151													151
	152																152																152													152
	153																153																153													153
	154																154																154													154
	155																155																155													155
	156																156																156													156
	157																157																157													157
	158																158																158													158
	159																159																159													159
	160																160																160													160
	161																161																161													161
	162																162																162													162
	163																163																163													163
	164																164																164													164
	165																165																165													165
	166																166																166													166
	167																167																167													167
	168																168																168													168
	169																169																169													169
	170																170																170													170
	171																171																171													171
	172																172																172													172
	173																173																173													173
	174																174																174													174
	175																175																175													175
	176																176																176													176
	177																177																177													177
	178																178																178													178
	179																179																179													179
	180																180																180													180
	181																181																181													181
	182																182																182													182
	183																183																183													183
	184																184																184													184
	185																185																185													185
	186																186																186													186
	187																187																187													187
	188																188																188													188
	189																189																189													189
	190																190																190													190
	191																191																191													191
	192																192																192													192
	193																193																193													193
	194																194																194													194
	195																195																195													195
	196																196																196													196
	197																197																197													197
	198																198																198													198
	199																199																199													199
	200																200																200													200
	201																201																201													201
	202																202																202													202
	203																203																203													203
	204																204																204													204
	205																205																205													205
[truncated: 37 more columns]

## Sheet: Fig.2. IVM Plasm An. darl
aq vs dr	TREATMENT GROUP		CONTROL							aq vs dr	TREATMENT GROUP		4 hours							aq vs dr	TREATMENT GROUP		1 day							aq vs dr	TREATMENT GROUP		5 days								TREATMENT GROUP		10 days
p=0.9178	REPLICATES		PATIENT 1	PATIENT 2	PATIENT 3	PATIENT 4	TOTAL	MEAN	dsv	0.527	REPLICATES		PATIENT 1	PATIENT 2	PATIENT 3	PATIENT 4	TOTAL	MEAN	dsv	p=0.287	REPLICATES		PATIENT 1	PATIENT 2	PATIENT 3	PATIENT 4	TOTAL	MEAN	dsv	p=0.2883	REPLICATES		PATIENT 1	PATIENT 2	PATIENT 3	TOTAL	MEAN	dsv	dsv	aq vs dr	REPLICATES		PATIENT 1	PATIENT 2	PATIENT 3	PATIENT 4	TOTAL	MEAN	dsv
	Mosquitos (n)	Fed	91	147	135	124	497	124.25			Mosquitos (n)	Fed	76	130	134	80	420	105			Mosquitos (n)	Fed	77	144	111	127	459	114.75			Mosquitos (n)	Fed	86	86	122	294	98			p=0.734	Mosquitos (n)	Fed	88	137	97	138	460	115
		Dissected	30	26	26	15	97	24.25				Dissected	4	0	0	4	8	2				Dissected	6	0	0	5	11	2.75				Dissected	31	20	16	67	22.3333					Dissected	20	27	25	25	97	24.25
		Infected	27	20	7	13	67	16.75				Infected	0	0	0	1	1	0.25				Infected	2	0	0	2	4	1				Infected	25	8	15	48	16					Infected	16	21	6	25	68	17
	Infection rate	Infected/Dissected	90	76.9231	26.9231	86.6667	280.513	70.1282	25.4031		Infection rate	Infected/Dissected	0	0	0	25	25	6.25	10.8253		Infection rate	Infected/Dissected	33.3333	0	0	40	73.3333	18.3333	18.4842		Infection rate	Infected/Dissected	80.6452	40	93.75	214.395	71.4651		22.8833		Infection rate	Infected/Dissected	80	77.7778	24	100	281.778	70.4444	28.1767
		alive	70	81	101	26	278	69.5			Alive		4	0	0	4	8	2			Alive		6	0	0	5	11	2.75			Alive		61	42	16	119	39.6667				Alive		45	98	58	78	279	69.75
	Mortality rate	Dissected/Fed	23.0769	44.898	25.1852	79.0323	172.192	43.0481	22.4511		Mortality rate	Dissected/Fed	94.7368	100	100	95	389.737	97.4342	2.56748		Mortality rate		92.2078	100	100	96.063	388.271	97.0677	3.23361		Mortality rate	Dissected/Fed	75.64	51.1628	86.8852	213.688	71.2293		14.9134		Mortality rate	Dissected/Fed	48.8636	28.4672	40.2062	43.4783	161.015	40.2538	7.47418
	Number of mosquitos with 0 oocysts	Dissected - Infected	3	6	19	2	30	7.5			Number of mosquitos with 0 oocysts	Dissected - Infected	4	0	0	3	7	1.75			Number of mosquitos with 0 oocysts		4	0	0	3	7	1.75			Number of mosquitos with 0 oocysts	Dissected - Infected	6	12	1	19	6.33333				Number of mosquitos with 0 oocysts	Dissected - Infected	4	6	19	0	29	7.25
	Minimun		0	0	0	0	0	0			Minimun		0	0	0	0	0	0			Minimun		0	0	0	0	0	0			Minimun		0	0	0	0	0				Minimun		0	0	0	87	87	21.75
	Maximun		270	293	12	502	1077	33			Maximun		0	0	0	1	1	0.25			Maximun		31	0	0	1	32	8			Maximun		123	12	592	727	242.333				Maximun		91	303	8	680	1082	270.5
	Median		62	20.5	0	270	352.5	88.125			Median		0	0	0	0	0	0			Median		0	0	0	0	0	0			Median		33	0	125.5	158.5	12.5				Median		14.5	27	0	277	318.5	17
	Mean		76.8333	58.1923	0.846154	243.267	379.138	94.7846	90.184		Mean		0	0	0	0.25	0.25	0.0625	0.108253		Mean		8.83333	0	0	0.4	9.23333	2.30833	3.77075		Mean		39.6129	1.04762	188.812	229.473	76.491		80.9688		Mean		25.25	58.0741	0.64	315.12	399.084	99.771	125.99
	Inhibition										Inhibition										Inhibition										Inhibition										Inhibition
		Midgut (n)										Midgut (n)																				Midgut (n)										Midgut (n)
		1	88	53	12	188						1	0	0	0	0						1	0	0	0	0						1	123	0	0							1	23	7	3	250
		2	53	18	2	50							0			1							0			0							86	1	15								0	90	0	87
		3	270	0	0	378							0			0							31			1							42	0	188								63	108	0	234
		4	93	18	2	456							0			0							22			1							34	0	26								91	0	0	392
		5	35	0	0	216																	0			0							11	0	586								73	250	0	348
		6	90	91	0	502																	0										65	0	11								0	12	0	192
		7	46	87	0	272																											0	1	48								4	59	1	381
		8	27	3	0	297																											53	12	125								12	41	0	510
		9	60	3	0	0																											0	0	213								3	90	0	487
		10	43	7	0	374																											65	0	126								31	48	0	680
		11	39	0	0	205																											25	0	533								0	0	0	407
		12	64	19	1	301																											101	3	592								5	303	2	230
		13	117	0	0	270																											13	2	2								15	109	0	197
		14	71	22	0	0																											12	1	39								0	48	8	209
		15	171	88	2	140																											40	0	305								33	28	0	178
		16	0	143	0																												78	1	212								28	2	0	415
		17	172	26	2																												0	0									36	3	0	316
		18	104	163	0																												28	0									72	238	0	277
		19	57	210	0																												0	1									14	15	0	120
		20	87	26	0																												0	0									2	0	0	249
		21	117	0	0																												59	0										17	0	396
		22	108	17	0																												58											0	0	112
		23	53	0	0																												33											10	1	518
		24	66	62	0																												0											27	0	100
		25	145	164	0																												61											0	1	593
		26	49	293	1																												104											0
		27	47																														29											63
		28	33																														10
		29	0																														57
		30	0																														31
		31																															10
		32
		33
		34
		35
		36
		37
		38
		39
		40
		41
		42
		43
		44
		45
		46
		47
		48
		49
		50
		51
		52
		53
		54
		55
		56
		57
		58
		59
		60
		61
		62
		63
		64
		65
		66
		67
		68
		69
		70
		71
		72
		73
		74
		75
		76
		77
		78
		79
		80
		81
		82
		83
		84
		85
		86
		87
		88
		89
		90
		91
		92
		93
		94
		95
		96
		97
		98
		99
		100
		101
		102
		103
		104
		105
		106
		107
		108
		109
		110
		111
		112
		113
		114
		115
		116
		117
		118
		119
		120
		121
		122
		123
		124
		125
		126
		127
		128
		129
		130
		131
		132
		133
		134
		135
		136
		137
		138
		139
		140
		141
		142
		143
		144
		145
		146
		147
		148
		149
		150
		151
		152
		153
		154
		155
		156
		157
		158
		159
		160
		161
		162
		163
		164
		165
		166
		167
		168
		169
		170
		171
		172
		173
		174
		175
		176
		177
		178
		179
		180
		181
		182
		183
		184
		185
		186
		187
		188
		189
		190
		191
		192
		193
		194
		195
		196
		197
		198
		199
		200
		201
		202
		203
		204
		205
[truncated: 7 more columns]

## Sheet: Fig.3. Double fed An.aqua
	TREATMENT GROUP		IVM DOUBLE FED								TREATMENT GROUP		CONTROL DOUBLE FED
	REPLICATES		PATIENT 1	PATIENT 2	PATIENT 3	PATIENT 4	TOTAL	MEAN	dsv		REPLICATES		PATIENT 1	PATIENT 2	PATIENT 3	PATIENT 4	TOTAL	MEAN	DSV
	Mosquitos (n)	Fed	25	50	80	15	170	42.5			Mosquitos (n)	Fed	49	50	45	50	194	48.5
		Dissected	9	23	16	2	50	12.5				Dissected	22	24	25	23	94	23.5
		Infected	1	3	3	0	7	1.75				Infected	12	15	20	18	65	16.25
	Infection rate	Infected/Dissected	11.1111	13.0435	18.75	0	42.9046	10.7261	6.79983		Infection rate	Infected/Dissected	54.5455	62.5	80	78.2609	275.306	68.8266	10.6984
	Mortality rate	Dissected/Fed	64	54	80	86.6667	284.667	71.1667	12.8873		Mortality rate	Dissected/Fed	55.102	52	44.4444	54	205.546	51.3866	4.15945
	Number of mosquitos with 0 oocysts	Dissected - Infected	8	20	13	2	43	10.75			Number of mosquitos with 0 oocysts	Dissected - Infected	10	9	5	5	29	7.25
	Minimun		0	0	0	0	0	0			Minimun		0	0	0	0	0	0
	Maximun		10	13	23	0	46	11.5			Maximun		18	98	78	60	254	63.5
	Median		0	0	0	0	0	0			Median		2	10	4	10	26	4
	Mean		1.11111	0.782609	1.875	0	3.76872	0.94218	0.673026		Mean		3	24.75	14.6	15.3043	57.6543	14.65	7.71265
	Inhibition		100	100	100	100	100	100			Inhibition
		Midgut (n)										Midgut (n)
		1	0	0	0	0						1	0	0	0	0
		2	0	0	0	0						2	0	0	0	0
		3	0	0	0							3	0	0	0	0
		4	0	0	0							4	0	0	0	0
		5	0	0	0							5	0	0	0	0
		6	0	0	0							6	0	0	4	31
		7	0	0	0							7	0	0	3	10
		8	0	0	0							8	0	0	5	9
		9	10	0	0							9	0	0	6	44
		10		0	0							10	0	43	7	3
		11		0	0							11	2	56	9	7
		12		0	0							12	18	34	12	13
		13		0	0							13	4	23	45	27
		14		0	4							14	2	76	34	10
		15		0	23							15	5	56	67	3
		16		0	3							16	9	45	3	5
		17		0								17	2	5	4	1
		18		0								18	3	2	34	12
		19		0								19	10	12	78	12
		20		0								20	3	15	1	60
		21		3								21	5	76	2	55
		22		2								22	3	8	3	22
		23		13								23		98	1	28
		24										24		45	2
		25										25			45
		26										26
		27										27
		28										28
		29										29
		30										30
		31										31
		32										32
		33										33
		34										34
		35										35
		36										36
		37										37
		38										38
		39										39
		40										40
		41										41
		42										42
		43										43
		44										44
		45										45
		46										46
		47										47
		48										48
		49										49
		50										50
		51										51
		52										52
		53										53
		54										54
		55										55
		56										56
		57										57
		58										58
		59										59
		60										60
		61										61
		62										62
		63										63
		64										64
		65										65
		66										66
		67										67
		68										68
		69										69
		70										70
		71										71
		72										72
		73										73
		74										74
		75										75
		76										76
		77										77
		78										78
		79										79
		80										80
		81										81
		82										82
		83										83
		84										84
		85										85
		86										86
		87										87
		88										88
		89										89
		90										90
		91										91
		92										92
		93										93
		94										94
		95										95
		96										96
		97										97
		98										98
		99										99
		100										100
		101										101
		102										102
		103										103
		104										104
		105										105
		106										106
		107										107
		108										108
		109										109
		110										110
		111										111
		112										112
		113										113
		114										114
		115										115
		116										116
		117										117
		118										118
		119										119
		120										120
		121										121
		122										122
		123										123
		124										124
		125										125
		126										126
		127										127
		128										128
		129										129
		130										130
		131										131
		132										132
		133										133
		134										134
		135										135
		136										136
		137										137
		138										138
		139										139
		140										140
		141										141
		142										142
		143										143
		144										144
		145										145
		146										146
		147										147
		148										148
		149										149
		150										150
		151										151
		152										152
		153										153
		154										154
		155										155
		156										156
		157										157
		158										158
		159										159
		160										160
		161										161
		162										162
		163										163
		164										164
		165										165
		166										166
		167										167
		168										168
		169										169
		170										170
		171										171
		172										172
		173										173
		174										174
		175										175
		176										176
		177										177
		178										178
		179										179
		180										180
		181										181
		182										182
		183										183
		184										184
		185										185
		186										186
		187										187
		188										188
		189										189
		190										190
		191										191
		192										192
		193										193
		194										194
		195										195
		196										196
		197										197
		198										198
		199										199
		200										200
		201										201
		202										202
		203										203
		204										204
		205										205

## Sheet: Fig. 3 Double fed An. darl
	TREATMENT GROUP		doble alimentado control							TREATMENT GROUP		doble alimentado IVM
	REPLICATES		PATIENT 1	PATIENT2	PATIENT3	TOTAL	MEAN	DSV		REPLICATES		PATIENT 1	PATIENT 2	PATIENT 3	TOTAL	MEAN	DSV
	Mosquitos (n)	Fed	77	89	89	255	85			Mosquitos (n)	Fed	52	91	88	231	77
		Dissected	26	24	23	73	24.3333				Dissected	22	7	2	31	10.3333
		Infected	23	16	23	62	20.6667				Infected	2	3	1	6	2
	Infection rate	Infected/Dissected	88.4615	68	100	256.462	85.4872	13.2322		Infection rate	Infected/Dissected	9.09091	42.8571	50	101.948	33.9827	17.8411
	Alive		26	68	48	142	47.3333			Alive		22	8	2	32	10.6667
	Mortality rate	Dissected/Fed	66.2338	23.5955	46.0674	135.897	45.2989	17.4155		Mortality rate	Dissected/Fed	57.6923	91.2088	97.7273	246.628	82.2095	17.5393
	Number of mosquitos with 0 oocysts	Dissected - Infected	3	7	0	10	3.33333			Number of mosquitos with 0 oocysts	Dissected - Infected	20	4	1	25	8.33333
	Minimun		0	0	2	2	0.666667			Minimun		0	0	0	0	0
	Maximun		125	12	622	759	253			Maximun		15	2	2	19	6.33333
	Median		57	2	132	191	24	53.2812		Median		0	0	1	1	0
	Mean		53.3462	2.66667	191.87	247.882	82.6275			Mean		0.681818	0.5	1	2.18182	0.727273	0.206639
	Inhibition									Inhibition						1
		Midgut (n)									Midgut (n)
		1	11	3	343						1	0	1	0
		2	111	0	15						2	0	2	2
		3	0	2	15						3	0	0
		4	74	1	205						4	0	0
		5	59	4	513						5	0	0
		6	100	2	31						6	0	0
		7	54	1	67						7	0	1
		8	125	3	471						8	0	0
		9	58	0	24						9	0
		10	3	10	18						10	0
		11	22	0	149						11	0
		12	71	0	317						12	0
		13	0	12	132						13	0
		14	30	5	2						14	0
		15	57	0	622						15	0
		16	43	2	14						16	0
		17	57	5	376						17	15
		18	58	1	23						18	0
		19	36	4	401						19	0
		20	77	4	417						20	0
		21	51	0	164						21	0
		22	64	0	65						22	0
		23	108	5	29						23
		24	78	0							24
		25	0								25
		26	40								26
		27									27
		28									28
		29									29
		30									30
		31									31
		32									32
		33									33
		34									34
		35									35
		36									36
		37									37
		38									38
		39									39
		40									40
		41									41
		42									42
		43									43
		44									44
		45									45
		46									46
		47									47
		48									48
		49									49
		50									50
		51									51
		52									52
		53									53
		54									54
		55									55
		56									56
		57									57
		58									58
		59									59
		60									60
		61									61
		62									62
		63									63
		64									64
		65									65
		66									66
		67									67
		68									68
		69									69
		70									70
		71									71
		72									72
		73									73
		74									74
		75									75
		76									76
		77									77
		78									78
		79									79
		80									80
		81									81
		82									82
		83									83
		84									84
		85									85
		86									86
		87									87
		88									88
		89									89
		90									90
		91									91
		92									92
		93									93
		94									94
		95									95
		96									96
		97									97
		98									98
		99									99
		100									100
		101									101
		102									102
		103									103
		104									104
		105									105
		106									106
		107									107
		108									108
		109									109
		110									110
		111									111
		112									112
		113									113
		114									114
		115									115
		116									116
		117									117
		118									118
		119									119
		120									120
		121									121
		122									122
		123									123
		124									124
		125									125
		126									126
		127									127
		128									128
		129									129
		130									130
		131									131
		132									132
		133									133
		134									134
		135									135
		136									136
		137									137
		138									138
		139									139
		140									140
		141									141
		142									142
		143									143
		144									144
		145									145
		146									146
		147									147
		148									148
		149									149
		150									150
		151									151
		152									152
		153									153
		154									154
		155									155
		156									156
		157									157
		158									158
		159									159
		160									160
		161									161
		162									162
		163									163
		164									164
		165									165
		166									166
		167									167
		168									168
		169									169
		170									170
		171									171
		172									172
		173									173
		174									174
		175									175
		176									176
		177									177
		178									178
		179									179
		180									180
		181									181
		182									182
		183									183
		184									184
		185									185
		186									186
		187									187
		188									188
		189									189
		190									190
		191									191
		192									192
		193									193
		194									194
		195									195
		196									196
		197									197
		198									198
		199									199
		200									200
		201									201
		202									202
		203									203
		204									204
		205									205

## Sheet: Fig.4 in vivo 
	TREATMENT GROUP		IVM+CLQ																TREATMENT GROUP		CLQ																	TREATMENT GROUP		CLQ+PQ
	REPLICATES		PATIENT 1			PATIENT 2			PATIENT 9			PATIENT 1+2+9			MEAN				REPLICATES		PATIENT 3			PATIENT 4			PATIENT 5			TOTAL			MEAN					REPLICATES		PATIENT 6			PATIENT 7			PATIENT 8			TOTAL
	EXPERIMENTAL GROUP		Controle	Unprocessed blood	Reconstitute blood	Controle	Unprocessed blood	Reconstitute blood	Controle	Unprocessed blood	Reconstitute blood	Controle	Unprocessed blood	Reconstitute blood	Controle	Unprocessed blood	Reconstitute blood		EXPERIMENTAL GROUP		Controle	Unprocessed blood	Reconstitute blood	Controle	Unprocessed blood	Reconstitute blood	Controle	Unprocessed blood	Reconstitute blood	Controle	Unprocessed blood	Reconstitute blood	Controle	Unprocessed blood	Reconstitute blood			EXPERIMENTAL GROUP		Controle	Unprocessed blood	Reconstitute blood	Controle	Unprocessed blood	Reconstitute blood	Controle	Unprocessed blood	Reconstitute blood	Controle
	Mosquitos (n)	Fed	67	67	85	89	90	88	47	63	75	203	220	248	339	373	411		Mosquitos (n)	Fed	50	52	44	60	52	59	40	74	35	150	178	138	250	304	232			Mosquitos (n)	Fed	96	96	146	34	24	96	90	88	85	220
		Dissected	63	50	68	70	6	67	30	8	70	163	64	205	163	64	205			Dissected	27	26	21	45	9	50	34	23	20	106	58	91	106	58	91				Dissected	80	80	130	26	11	20	84	70	30	190
		Infected	56	15	18	57	2	22	25	2	17	138	19	57	138	19	57			Infected	22	15	16	34	5	30	25	15	12	81	35	58	81	35	58				Infected	56	23	42	20	3	8	70	10	10	146
	Infection rate	Infected/Dissected	88.8889	30	26.4706	81.4286	33.3333	32.8358	83.3333	25	24.2857	84.6626	29.6875	27.8049	84.5503	29.4444	27.864	4.19435	Infection rate	Infected/Dissected	81.4815	57.6923	76.1905	75.5556	55.5556	60	73.5294	65.2174	60	76.4151	60.3448	63.7363	76.8555	59.4884	65.3968	10.8972		Infection rate	Infected/Dissected	70	28.75	32.3077	76.9231	27.2727	40	83.3333	14.2857	33.3333	76.8421
	Mortality rate	Dissected/Fed	5.97015	25.3731	20	21.3483	93.3333	23.8636	36.1702	87.3016	6.66667	19.7044	70.9091	17.3387	21.1629	68.6694	16.8434	4.44211	Mortality rate	Dissected/Fed	46	50	52.2727	25	82.6923	15.2542	15	68.9189	42.8571	29.3333	67.4157	34.058	28.6667	67.2037	36.7947	7.63226		Mortality rate	Dissected/Fed	16.6667	16.6667	10.9589	23.5294	54.1667	79.1667	6.66667	20.4545	64.7059	13.6364
	Number of mosquitos with 0 oocysts	Dissected - Infected	7	35	50	13	4	45	5	6	53	25	45	148	25	45	148		Number of mosquitos with 0 oocysts	Dissected - Infected	5	11	5	11	4	20	9	8	8	25	23	33	25	23	33			Number of mosquitos with 0 oocysts	Dissected - Infected	24	57	88	6	8	12	14	60	20	44
	Minimun		0	0	0	0	0	0	0	0	0	0	0	0	0	0	0		Minimun		0	0	0	0	0	0	0	0	0	0	0	0	0	0	0			Minimun		0	0	0	0	0	0	0	0	0	0
	Maximun		80	42	28	115	3	72	195	5	56	195	42	72	195	42	72		Maximun		102	65	52	67	22	24	50	18	5	102	65	52	102	65	52			Maximun		56	15	36	135	30	66	98	11	96	135
	Median		10	0	0	15	0	0	23	0	0	15	0	0	16	0	0		Median		22	11.5	9	12	2	2	13.5	2	1	15	2	2	15.8333	5.16667	4			Median		5	0	0	8.5	0	0	6	0	0	5
	Mean		19.8413	4.3	2.07353	22.6857	0.666667	2.68657	41.2333	1	4.8	25	3.54688	3.20488	27.9201	1.98889	3.1867		Mean		27.963	19	13.7619	16.0889	4	4.98	16.8235	3.13043	1.45	19.3491	10.3793	6.23077	20.2918	8.71014	6.73063			Mean		9.60759	1.375	1.72308	29.7308	3.81818	11.5	16.631	0.385714	3.83333	15.4158
	Inhibition			100	100		100	100		100	100		100	100		100	100		Inhibition			47.7273	59.0909		83.3333	83.3333		85.1852	92.5926		86.6667	86.6667		72.0819	78.3389			Inhibition			100	100		100	100		100	100
		Midgut (n)																		Midgut																			Midgut
		1	0	0	0	0	0	0	0	0	0	0	0	0						1	0	0	0	0	0	0	0	0	0	0	0	0							1	0	0	0	0	0	0	0	0	0	0
		2	0	0	0	0	0	0	0	0	0	0	0	0						2	0	0	0	0	0	0	0	0	0	0	0	0							2	0	0	0	0	0	0	0	0	0	0
		3	0	0	0	0	0	0	0	0	0	0	0	0						3	0	0	0	0	0	0	0	0	0	0	0	0							3	0	0	0	0	0	0	0	0	0	0
		4	0	0	0	0	0	0	0	0	0	0	0	0						4	0	0	0	0	0	0	0	0	0	0	0	0							4	0	0	0	0	0	0	0	0	0	0
		5	0	0	0	0	3	0	0	0	0	0	0	0						5	0	0	0	0	3	0	0	0	0	0	0	0							5	0	0	0	0	0	0	0	0	0	0
		6	0	0	0	0	1	0	20	0	0	0	0	0						6	23	0	52	0	2	0	0	0	0	0	0	0							6	0	0	0	0	0	0	0	0	0	0
		7	0	0	0	0		0	81	3	0	0	0	0						7	53	0	9	0	22	0	0	0	0	0	0	0							7	0	0	0	32	0	0	0	0	0	0
		8	28	0	0	0		0	9	5	0	0	0	0						8	102	0	37	0	2	0	0	0	0	0	0	0							8	0	0	0	95	0	0	0	0	0	0
		9	3	0	0	0		0	38		0	0	0	0						9	10	0	15	0	7	0	0	2	4	0	0	0							9	0	0	0	101	8	0	0	0	0	0
		10	5	0	0	0		0	80		0	0	0	0						10	49	0	8	0		0	30	3	5	0	0	0							10	0	0	0	11	30	0	0	0	0	0
		11	6	0	0	0		0	6		0	0	0	0						11	52	0	5	0		0	44	5	1	0	0	0							11	0	0	0	135	4	0	0	0	0	0
		12	7	0	0	0		0	115		0	0	0	0						12	72	7	15	8		0	50	5	1	0	0	0							12	0	0	0	23		0	0	0	0	0
		13	9	0	0	0		0	102		0	0	0	0						13	18	24	3	20		0	20	1	1	0	0	0							13	0	0	0	1		57	0	0	0	0
		14	8	0	0	13		0	96		0	0	0	0						14	22	25	47	15		0	10	10	2	0	0	0							14	0	0	0	114		16	0	0	0	0
		15	15	0	0	6		0	31		0	0	0	0						15	56	46	19	25		0	40	7	4	0	0	0							15	0	0	0	30		53	30	0	0	0
		16	5	0	0	15		0	15		0	0	0	0						16	67	15	15	35		0	21	5	3	0	0	0							16	0	0	0	8		2	12	0	0	0
		17	5	0	0	19		0	26		0	0	0	0						17	32	27	29	23		0	20	6	5	0	0	0							17	0	0	0	6		66	1	0	0	0
		18	3	0	0	38		0	102		0	0	0	0						18	18	8	15	18		0	6	4	1	0	0	0							18	0	0	0	26		25	31	0	0	0
		19	2	0	0	7		0	26		0	0	0	0						19	25	32	2	5		0	18	18	1	0	0	0							19	0	0	0	10		3	28	0	0	0
		20	2	0	0	47		0	23		0	0	0	0						20	23	36	4	15		0	30	2	1	0	0	0							20	0	0	0	5		8	11	0	0	0
		21	80	0	0	5		0	14		0	0	0	0						21	15	15	14	15		21	25	1		0	0	0							21	0	0	0	9			1	0	3	0
		22	3	0	0	104		0	195		0	0	0	0						22	13	56		20		5	9	1		0	0	0							22	0	0	0	100			6	0	1	0
		23	5	0	0	27		0	75		0	0	0	0						23	47	63		3		10	15	2		0	0	0							23	0	0	0	1			4	0	2	0
		24	10	0	0	15		0	59		0	0	0	0						24	25	52		3		15	10			0	7	0							24	5	0	0	1			20	0	3	0
		25	15	0	0	87		0	16		0	0	0	0						25	15	65		34		5	39			0	24	0							25	3	0	0	3			5	0	2	0
		26	10	0	0	58		0	23		0	28	0	0						26	13	23		67		24	6			23	25	0							26	4	0	0	62			4	0	2	0
		27	67	0	0	33		0	45		0	3	0	0						27	5			18		12	19			53	46	0							27	10	0	0				9	0	96	0
		28	56	0	0	22		0	21		0	5	0	0						28				43		10	29			102	15	0							28	6	0	0				23	0	1	0
		29	1	0	0	115		0	10		0	6	0	0						29				67		13	31			10	27	0							29	9	0	0				46	0	4	0
		30	12	0	0	15		0	9		0	7	0	0						30				54		1	39			49	8	0							30	15	0	0				3	0	1	0
		31	67	0	0	52		0			0	9	0	0						31				32		20	34			52	32	0							31	20	0	0				15	0		0
		32	67	0	0	20		0			0	8	0	0						32				21		6	6			72	36	0							32	53	0	0				2	0		0
		33	1	0	0	30		0			0	15	0	0						33				34		20	9			18	15	0							33	13	0	0				4	0		0
		34	2	0	0	6		0			0	5	0	0						34				57		2	12			22	56	52							34	15	0	0				21	0		0
		35	13	0	0	38		0			0	5	0	0						35				1		3				56	63	9							35	9	0	0				1	0		0
		36	45	1	0	26		0			0	3	0	0						36				1		5				67	52	37							36	3	0	0				5	0		0
		37	23	21	0	72		0			0	2	0	0						37				14		6				32	65	15							37	8	0	0				12	0		0
		38	2	28	0	6		0			0	2	0	0						38				12		1				18	23	8							38	3	0	0				59	0		0
		39	5	31	0	28		0			0	80	0	0						39				7		11				25	3	5							39	9	0	0				1	0		0
		40	67	42	0	27		0			0	3	0	0						40				3		3				23	2	15							40	5	0	0				1	0		0
		41	34	1	0	40		0			0	5	0	0						41				6		1				15	22	3							41	3	0	0				7	0		0
		42	23	34	0	10		0			0	10	0	0						42				12		2				13	2	47							42	3	0	0				1	0		0
		43	20	10	0	27		0			0	15	0	0						43				23		12				47	7	19							43	3	0	0				9	0		0
		44	4	1	0	29		0			0	10	0	0						44				6		14				25	2	15							44	9	0	0				6	0		0
		45	5	14	0	15		0			0	67	0	0						45				7		1				15	3	29							45	2	0	0				1	0		5
		46	2	2	0	8		10			0	56	1	0						46						5				13	5	15							46	2	0	0				23	0		3
		47	1	5	0	14		16			0	1	21	0						47						2				5	5	2							47	5	0	0				45	0		4
		48	13	1	0	15		1			0	12	28	0						48						4				8	1	4							48	7	0	0				67	0		10
		49	12	2	0	7		1			0	67	31	0						49						13				20	10	14							49	52	0	0				23	0		6
		50	16	22	0	14		72			0	67	42	0						50						2				15	7	21							50	13	0	0				12	0		9
		51	23		5	20		17			0	1	1	0						51										25	5	5							51	5	0	0				45	0		15
		52	24		3	43		2			0	2	34	0						52										35	6	10							52	3	0	0				13	0		20
		53	56		16	18		2			0	13	10	0						53										23	4	15							53	11	0	0				56	0		53
		54	76		3	21		4			18	45	1	0						54										18	18	5							54	23	0	0				23	0		13
		55	56		3	4		1			1	23	14	0						55										5	2	24							55	5	0	0				65	0		15
		56	3		13	1		12			1	2	2	0						56										15	1	12							56	2	0	0				11	0		9
		57	50		3	47		3			23	5	5	0						57										15	1	10							57	7	0	0				1	0		3
		58	23		20	44		1			32	67	1	0						58										20	2	13							58	8	15	0				1	0		8
		59	45		28	27		1			17	34	2	0						59										3		1							59	15	3	0				3	0		3
		60	23		4	3		2			23	23	22	0						60										3		20							60	3	2	0				6	0		9
		61	56		3	26		1			45	20	3	0						61										34		6							61	15	2	0				3	1		5
		62	2		3	35		1			56	4	1	0						62										67		20							62	22	5	0				12	5		3
		63	34		5	3		2			34	5	3	0						63										18		2							63	32	8	0				69	1		3
		64			15	12		4			23	2	5	0						64										43		3							64	3	3	0				67	2		3
		65			9	31		12			4	1		0						65										67		5							65	12	7	0				2	1		9
		66			4	15		14			6	13		0						66										54		6							66	34	2	0				2	1		2
		67			1	25		1			7	12		0						67										32		1							67	2	6	0				1	1		2
		68			3	11					23	16		0						68										21		11							68	35	2	0				1	1		5
		69				59					12	23		0						69										34		3							69	12	1	0				7	3		7
		70				33					11	24		0						70										57		1							70	1	7	0				34	11		52
		71										56		0						71										1		2							71	23	3	0				56			13
		72										76		0						72										1		12							72	45	5	0				98			5
		73										56		0						73										14		14							73	56	2	0				2			3
		74										3		0						74										12		1							74	23	3	0				3			11
		75										50		0						75										7		5							75	43	1	0				45			23
		76										23		0						76										3		2							76	12	7	0				15			5
		77										45		0						77										6		4							77	1	6	0				1			2
		78										23		0						78										12		13							78	11	4	0				1			7
		79										56		0						79										23		2							79	6	3	0				7			8
		80										2		0						80										6		4							80		13	0				9			15
		81										34		0						81										7		5							81			0				23			3
		82										13		0						82										30		1							82			0				56			15
		83										6		0						83										44		1							83			0				78			22
		84										15		0						84										50		1							84			0				32			32
		85										19		0						85										20		2							85			0							3
		86										38		0						86										10		4							86			0							12
		87										7		0						87										40		3							87			0							34
		88										47		0						88										21		5							88			0							2
		89										5		0						89										20		1							89			7							35
		90										104		0						90										6		1							90			5							12
		91										27		0						91										18		1							91			2							1
		92										15		0						92										30									92			2							23
		93										87		0						93										25									93			10							45
		94										58		0						94										9									94			13							56
		95										33		0						95										15									95			13							23
		96										22		0						96										10									96			5							43
		97										115		0						97										39									97			6							12
		98										15		0						98										6									98			4							1
		99										52		0						99										19									99			6							11
		100										20		0						100										29									100			2							6
		101										30		0						101										31									101			2							32
		102										6		0						102										39									102			36							95
		103										38		0						103										34									103			4							101
		104										26		0						104										6									104			3							11
		105										72		0						105										9									105			1							135
		106										6		0						106										12									106			2							23
		107										28		0						107																			107			3							1
		108										27		0						108																			108			3							114
		109										40		0						109																			109			7							30
		110										10		0						110																			110			2							8
		111										27		0						111																			111			1							6
		112										29		0						112																			112			6							26
		113										15		0						113																			113			2							10
		114										8		0						114																			114			1							5
		115										14		0						115																			115			3							9
		116										15		0						116																			116			3							100
		117										7		0						117																			117			4							1
		118										14		0						118																			118			1							1
		119										20		0						119																			119			1							3
		120										43		0						120																			120			14							62
		121										18		0						121																			121			2							30
		122										21		0						122																			122			11							12
		123										4		0						123																			123			1							1
		124										1		0						124																			124			1							31
		125										47		0						125																			125			3							28
		126										44		0						126																			126			7							11
		127										27		0						127																			127			1							1
		128										3		0						128																			128			1							6
		129										26		0						129																			129			11							4
		130										35		0						130																			130			12							20
		131										3		0						131																			131										5
		132										12		0						132																			132										4
		133										31		0						133																			133										9
		134										15		0						134																			134										23
		135										25		0						135																			135										46
		136										11		0						136																			136										3
		137										59		0						137																			137										15
		138										33		0						138																			138										2
		139										20		0						139																			139										4
		140										81		0						140																			140										21
		141										9		0						141																			141										1
		142										38		0						142																			142										5
		143										80		0						143																			143										12
		144										6		0						144																			144										59
		145										115		0						145																			145										1
		146										102		0						146																			146										1
		147										96		0						147																			147										7
		148										31		0						148																			148										1
		149										15		5						149																			149										9
		150										26		3						150																			150										6
		151										102		16						151																			151										1
		152										26		3						152																			152										23
		153										23		3						153																			153										45
		154										14		13						154																			154										67
		155										195		3						155																			155										23
		156										75		20						156																			156										12
		157										59		28						157																			157										45
		158										16		4						158																			158										13
		159										23		3						159																			159										56
		160										45		3						160																			160										23
		161										21		5						161																			161										65
		162										10		15						162																			162										11
		163										9		9						163																			163										1
		164												4						164																			164										1
		165												1						165																			165										3
		166												3						166																			166										6
		167												10						167																			167										3
		168												16						168																			168										12
		169												1						169																			169										69
		170												1						170																			170										67
		171												72						171																			171										2
		172												17						172																			172										2
		173												2						173																			173										1
		174												2						174																			174										1
		175												4						175																			175										7
		176												1						176																			176										34
		177												12						177																			177										56
		178												3						178																			178										98
		179												1						179																			179										2
		180												1						180																			180										3
		181												2						181																			181										45
		182												1						182																			182										15
		183												1						183																			183										1
		184												2						184																			184										1
		185												4						185																			185										7
		186												12						186																			186										9
		187												14						187																			187										23
		188												1						188																			188										56
		189												18						189																			189										78
		190												1						190																			190										32
		191												1						191																			191
		192												23						192																			192
		193												32						193																			193
		194												17						194																			194
		195												23						195																			195
		196												45						196																			196
		197												56						197																			197
		198												34						198																			198
		199												23						199																			199
		200												4						200																			200
		201												6						201																			201
		202												7						202																			202
		203												23						203																			203
		204												12						204																			204
		205												11						205																			205
[truncated: 24 more columns]

## Sheet: Fig.5 in vitro
0	3.9	7.8	15.6	31.25	62.5	125	250	500	1000		2	2	4	8	16
105.512	97.6378	88.189	89.7638	89.7638	92.9134	92.9134	70.8661	88.189	74.0157		94.4882	67.7165	55.1181	61.4173	51.1811
94.4882	92.9134	91.3386	74.0157	70.8661	70.8661	69.2913	75.5905	100.787	67.7165		100.787	56.6929	62.9921	68.5039	62.9921
95.5224	69.6517	82.5871	79.602	77.6119	83.5821	85.5721	77.6119	73.6318	83.5821		104.478	57.7114	53.7313	55.7214	51.7413
104.478	84.5771	71.6418	73.6318	75.6219	77.6119	83.5821	82.5871	86.5672	91.5423		114.428	51.7413	55.7214	63.6816	63.6816
85.7143	87.7551	79.5918	71.4286	81.6326	65.3061	65.3061	79.5918	108.163	81.6326		85.7143	65.3061	61.2245	63.2653	59.1837
114.286	85.7143	73.4694	67.3469	71.4286	75.5102	57.1429	69.3878	85.7143	79.5918		91.8367	81.6326	69.3878	65.3061	61.2245
105.634	49.2958	55.6338	52.1127	47.8873	55.6338	52.1127	52.1127	49.2958	59.8591		71.831	20.4225	32.3944	41.5493	35.9155
94.3662	45.7747	47.8873	51.4085	53.5211	52.1127	45.0704	45.0704	55.6338	57.7465		80.2817	27.4648	33.8028	31.6901	37.3239
122.936	59.633	62.3853	66.9725	69.7248	67.8899	58.7156	58.7156	63.3028	87.156		104.587	35.7798	44.0367	41.2844	41.2844
77.0642	78.8991	71.5596	64.2202	73.3945	58.7156	58.7156	58.7156	97.2477	73.3945		77.0642	58.7156	55.0459	56.8807	53.211
100											92.5496	52.3184	52.3455	54.93	51.7739
											13.0547	18.0642	11.4971	11.7891	9.92269
